# Supplementary material for: Heterozygous females from a rat model for creatine transporter deficiency reveal altered behavioral response to stressors, normal body weight and slight metabolic changes
Source: Front Neurosci. 2025 Apr 29;19:1520550. doi: 10.3389/fnins.2025.1520550 (PMC12070192; doi:10.3389/fnins.2025.1520550)
Supplement: Supplementary Table 1 — Summary of results from the behavioral tests used. Values from each genotype are shown as arithmetic mean with standard error of the mean. [file Table_1.XLSX]

## Sheet: Supp-summary-beh
Experiment	variable	units	fWT	fHE	fHO	fWTvsHE	fWTvsHO	fHEvsHO	pval_fWTvsHE	pval_fWTvsHO	pval_fHEvsHO	N (fWT+fHE+fHO)	stat test
EPM test	distM	Distance [m]	20.44 ± 0.96	20.06 ± 1.35	17.16 ± 1.39	n.s.	*	*	0.78	0.025	0.045	12+12+11	nested-ANOVA (random factor=estrous cycle)
EPM test	vel	Velocity [cm/s]	6.81 ± 0.32	6.69 ± 0.45	5.72 ± 0.46	n.s.	*	*	0.78	0.025	0.045	12+12+11	nested-ANOVA (random factor=estrous cycle)
EPM test	HD.Dur	Duration [s]	48.58 ± 8.2	64.57 ± 11.6	30.89 ± 11.86	n.s.	n.s.	**	0.178	0.147	0.008	12+12+11	nested-ANOVA (random factor=estrous cycle)
EPM test	HD.DurP	Duration [%]	16.19 ± 2.73	21.52 ± 3.87	10.3 ± 3.95	n.s.	n.s.	**	0.178	0.147	0.008	12+12+11	nested-ANOVA (random factor=estrous cycle)
EPM test	HD.freq	Frequency	64.67 ± 7.73	80 ± 10.93	49.82 ± 11.17	n.s.	n.s.	*	0.171	0.194	0.011	12+12+11	nested-ANOVA (random factor=estrous cycle)
EPM test	HD.latency	Latency [s]	11.83 ± 5.1	7.68 ± 7.22	19.31 ± 7.38	n.s.	n.s.	n.s.	0.57	0.319	0.126	12+12+11	nested-ANOVA (random factor=estrous cycle)
EPM test	center.Dur	Duration [s]	60.07 ± 4.09	54.8 ± 5.79	45.01 ± 5.92	n.s.	*	n.s.	0.37	0.016	0.108	12+12+11	nested-ANOVA (random factor=estrous cycle)
EPM test	center.DurP	Duration [%]	20.02 ± 1.36	18.26 ± 1.93	15 ± 1.97	n.s.	*	n.s.	0.37	0.016	0.108	12+12+11	nested-ANOVA (random factor=estrous cycle)
EPM test	center.freq	Frequency	33.42 ± 1.86	34.42 ± 2.63	25.18 ± 2.69	n.s.	**	**	0.706	0.005	0.002	12+12+11	nested-ANOVA (random factor=estrous cycle)
EPM test	center.latency	Latency [s]	6.96 ± 1.7	5.58 ± 1.75	9.77 ± 1.79	n.s.	n.s.	*	0.438	0.127	0.027	12+12+11	nested-ANOVA (random factor=estrous cycle)
EPM test	CA.Dur	Duration [s]	181.94 ± 13.82	171.05 ± 19.16	214.57 ± 19.58	n.s.	n.s.	*	0.574	0.106	0.034	12+12+11	nested-ANOVA (random factor=estrous cycle)
EPM test	CA.DurP	Duration [%]	60.64 ± 4.61	57.01 ± 6.38	71.51 ± 6.53	n.s.	n.s.	*	0.574	0.106	0.034	12+12+11	nested-ANOVA (random factor=estrous cycle)
EPM test	CA.freq	Frequency	22.67 ± 1.4	21.33 ± 1.98	17.18 ± 2.02	n.s.	*	*	0.505	0.011	0.049	12+12+11	nested-ANOVA (random factor=estrous cycle)
EPM test	CA.latency	Latency [s]	3.28 ± 1.78	1.73 ± 2.52	0 ± 2.57	n.s.	n.s.	n.s.	0.542	0.212	0.507	12+12+11	nested-ANOVA (random factor=estrous cycle)
EPM test	OA.Dur	Duration [s]	58.07 ± 11.17	74.22 ± 15.46	40.48 ± 15.8	n.s.	n.s.	*	0.305	0.274	0.041	12+12+11	nested-ANOVA (random factor=estrous cycle)
EPM test	OA.DurP	Duration [%]	19.35 ± 3.72	24.74 ± 5.15	13.49 ± 5.27	n.s.	n.s.	*	0.305	0.274	0.041	12+12+11	nested-ANOVA (random factor=estrous cycle)
EPM test	OA.freq	Frequency	11.5 ± 1.39	13.83 ± 1.96	9.27 ± 2	n.s.	n.s.	*	0.243	0.275	0.03	12+12+11	nested-ANOVA (random factor=estrous cycle)
EPM test	OA.latency	Latency [s]	11.74 ± 2.13	13.24 ± 3.01	18.18 ± 3.08	n.s.	*	n.s.	0.621	0.045	0.12	12+12+11	nested-ANOVA (random factor=estrous cycle)
LDB test	distM	Distance [m]	10.35 ± 0.5	10.56 ± 0.68	9.19 ± 0.75	n.s.	n.s.	º	0.764	0.132	0.083	12+11+8	nested-ANOVA (random factor=estrous cycle)
LDB test	vel	Velocity [cm/s]	4.65 ± 0.23	5.42 ± 0.33	4.27 ± 0.36	*	n.s.	**	0.029	0.304	0.005	12+11+8	nested-ANOVA (random factor=estrous cycle)
LDB test	Mov.DurP	Duration [%]	42.12 ± 1.36	40.51 ± 1.85	39.81 ± 2.03	n.s.	n.s.	n.s.	0.392	0.265	0.738	12+11+8	nested-ANOVA (random factor=estrous cycle)
LDB test	Dark.freq	Frequency	10.34 ± 1.44	13.96 ± 1.92	8.66 ± 2.11	º	n.s.	*	0.071	0.43	0.02	12+11+8	nested-ANOVA (random factor=estrous cycle)
LDB test	Dark.latency	Latency [s]	4.81 ± 1.07	3.15 ± 1.54	5.74 ± 1.69	n.s.	n.s.	n.s.	0.291	0.588	0.144	12+11+8	nested-ANOVA (random factor=estrous cycle)
LDB test	Dark.DurP	Duration [%]	75.58 ± 2.19	65.39 ± 3.17	74 ± 3.47	**	n.s.	*	0.003	0.652	0.022	12+11+8	nested-ANOVA (random factor=estrous cycle)
LDB test	Light.DurP	Duration [%]	24.42 ± 2.19	34.61 ± 3.17	26 ± 3.47	**	n.s.	*	0.003	0.652	0.022	12+11+8	nested-ANOVA (random factor=estrous cycle)
OF test	OF-Groom-Dur	Duration [s]	23.36 ± 3.99	21.32 ± 5.52	24.08 ± 5.64	n.s.	n.s.	n.s.	0.715	0.898	0.621	11+12+11	nested-ANOVA (random factor=estrous cycle)
OF test	OF-Groom-DurP	Duration [%]	3.89 ± 0.66	3.55 ± 0.92	4.01 ± 0.94	n.s.	n.s.	n.s.	0.713	0.898	0.619	11+12+11	nested-ANOVA (random factor=estrous cycle)
OF test	OF-Groom-freq	Frequency	5.11 ± 0.87	4.7 ± 1.11	4.12 ± 1.12	n.s.	n.s.	n.s.	0.72	0.385	0.593	11+12+11	nested-ANOVA (random factor=estrous cycle)
OF test	OF-Groom-latency	Latency [s]	171.24 ± 49.98	212.53 ± 59.23	203.51 ± 59.08	n.s.	n.s.	n.s.	0.491	0.589	0.874	11+12+11	nested-ANOVA (random factor=estrous cycle)
OF test	OF-Groom-mean	Duration [s]	4.94 ± 0.79	4.94 ± 1.09	5.61 ± 1.11	n.s.	n.s.	n.s.	0.998	0.552	0.545	11+12+11	nested-ANOVA (random factor=estrous cycle)
OF test	OF-rSupp-Dur	Duration [s]	80.73 ± 5.76	75.21 ± 7.97	60.18 ± 8.14	n.s.	*	º	0.494	0.017	0.069	11+12+11	nested-ANOVA (random factor=estrous cycle)
OF test	OF-rSupp-DurP	Duration [%]	13.45 ± 0.96	12.53 ± 1.33	10.03 ± 1.36	n.s.	*	º	0.491	0.017	0.07	11+12+11	nested-ANOVA (random factor=estrous cycle)
OF test	OF-rSupp-freq	Frequency	56.45 ± 3.44	57.08 ± 4.76	42.82 ± 4.87	n.s.	**	**	0.896	0.009	0.006	11+12+11	nested-ANOVA (random factor=estrous cycle)
OF test	OF-rSupp-latency	Latency [s]	9.67 ± 3.05	10.78 ± 4.22	16.56 ± 4.31	n.s.	n.s.	n.s.	0.793	0.121	0.182	11+12+11	nested-ANOVA (random factor=estrous cycle)
OF test	OF-rSupp-mean	Duration [s]	1.45 ± 0.09	1.32 ± 0.13	1.44 ± 0.13	n.s.	n.s.	n.s.	0.304	0.924	0.351	11+12+11	nested-ANOVA (random factor=estrous cycle)
OF test	OF-rUNsupp-Dur	Duration [s]	52.01 ± 8.7	60.05 ± 12.04	40.3 ± 12.3	n.s.	n.s.	n.s.	0.51	0.349	0.112	11+12+11	nested-ANOVA (random factor=estrous cycle)
OF test	OF-rUNsupp-DurP	Duration [%]	8.67 ± 1.45	10 ± 2.01	6.72 ± 2.05	n.s.	n.s.	n.s.	0.511	0.349	0.112	11+12+11	nested-ANOVA (random factor=estrous cycle)
OF test	OF-rUNsupp-freq	Frequency	32.91 ± 4.4	40.58 ± 6.09	26.82 ± 6.22	n.s.	n.s.	*	0.217	0.335	0.031	11+12+11	nested-ANOVA (random factor=estrous cycle)
OF test	OF-rUNsupp-latency	Latency [s]	97.97 ± 22.92	93.03 ± 24.94	96.42 ± 24.73	n.s.	n.s.	n.s.	0.844	0.951	0.886	11+12+11	nested-ANOVA (random factor=estrous cycle)
OF test	OF-rUNsupp-mean	Duration [s]	1.59 ± 0.14	1.44 ± 0.19	1.49 ± 0.19	n.s.	n.s.	n.s.	0.437	0.617	0.788	11+12+11	nested-ANOVA (random factor=estrous cycle)
OFNO test	index-center.DurP	Duration [%]	1.1 ± 1.14	-0.18 ± 1.16	0.78 ± 1.13	n.s.	n.s.	n.s.	0.28	0.778	0.399	11+10+10	nested-ANOVA (random factor=estrous cycle)
OFNO test	index-intermedia.DurP	Duration [%]	0.04 ± 0.14	-0.52 ± 0.13	0.01 ± 0.12	***	n.s.	***	0	0.818	0	11+10+10	nested-ANOVA (random factor=estrous cycle)
OFNO test	index-Mov.DurP	Duration [%]	-0.2 ± 0.04	-0.34 ± 0.05	-0.15 ± 0.05	*	n.s.	**	0.012	0.32	0.001	11+10+10	nested-ANOVA (random factor=estrous cycle)
OFNO test	index-wall.DurP	Duration [%]	-0.06 ± 0.1	0.15 ± 0.09	0.02 ± 0.09	*	n.s.	n.s.	0.028	0.374	0.14	11+10+10	nested-ANOVA (random factor=estrous cycle)
OFNO test	NO-center.Dur	Duration [s]	14.57 ± 8.08	11.52 ± 9.29	14.37 ± 9.05	n.s.	n.s.	n.s.	0.746	0.983	0.755	11+10+10	nested-ANOVA (random factor=estrous cycle)
OFNO test	NO-center.DurP	Duration [%]	4.95 ± 2.73	3.82 ± 3.14	4.87 ± 3.06	n.s.	n.s.	n.s.	0.724	0.981	0.734	11+10+10	nested-ANOVA (random factor=estrous cycle)
OFNO test	NO-center.freq	Frequency	8.34 ± 3.32	2.93 ± 3.24	4.83 ± 3.13	n.s.	n.s.	n.s.	0.107	0.274	0.546	11+10+10	nested-ANOVA (random factor=estrous cycle)
OFNO test	NO-center.latency	Latency [s]	106.86 ± 36.64	143.71 ± 50.74	178.51 ± 50.29	n.s.	n.s.	n.s.	0.474	0.166	0.501	11+10+10	nested-ANOVA (random factor=estrous cycle)
OFNO test	NO-center.mean	Duration [s]	1.41 ± 0.55	2.82 ± 0.8	1.17 ± 0.8	º	n.s.	º	0.09	0.771	0.055	11+10+10	nested-ANOVA (random factor=estrous cycle)
OFNO test	NO-distM	Distance [m]	26.86 ± 2	20.12 ± 2.9	21.42 ± 2.9	*	º	n.s.	0.028	0.072	0.665	11+10+10	nested-ANOVA (random factor=estrous cycle)
OFNO test	NO-Head2centerDurP	Duration [%]	10.8 ± 6.54	11.58 ± 8.17	12.93 ± 8.01	n.s.	n.s.	n.s.	0.925	0.792	0.867	11+10+10	nested-ANOVA (random factor=estrous cycle)
OFNO test	NO-intermedia.Dur	Duration [s]	84.07 ± 14.57	33.13 ± 19.89	94.03 ± 19.67	*	n.s.	**	0.017	0.617	0.005	11+10+10	nested-ANOVA (random factor=estrous cycle)
OFNO test	NO-intermedia.DurP	Duration [%]	28.3 ± 4.84	11.06 ± 6.59	31.44 ± 6.51	*	n.s.	**	0.015	0.634	0.005	11+10+10	nested-ANOVA (random factor=estrous cycle)
OFNO test	NO-intermedia.freq	Frequency	27.11 ± 4.69	10.68 ± 4.59	24.14 ± 4.45	**	n.s.	**	0.001	0.509	0.005	11+10+10	nested-ANOVA (random factor=estrous cycle)
OFNO test	NO-intermedia.latency	Latency [s]	30.89 ± 11.2	56.01 ± 16.23	15.21 ± 16.23	n.s.	n.s.	*	0.134	0.343	0.021	11+10+10	nested-ANOVA (random factor=estrous cycle)
OFNO test	NO-intermedia.mean	Duration [s]	3.07 ± 0.51	2.91 ± 0.6	4.01 ± 0.58	n.s.	n.s.	º	0.785	0.12	0.07	11+10+10	nested-ANOVA (random factor=estrous cycle)
OFNO test	NO-Mov.Dur	Duration [s]	192.4 ± 9.41	153.13 ± 13.12	194.55 ± 13.02	**	n.s.	**	0.006	0.87	0.004	11+10+10	nested-ANOVA (random factor=estrous cycle)
OFNO test	NO-Mov.DurP	Duration [%]	65.24 ± 3.16	51.25 ± 4.33	65.09 ± 4.28	**	n.s.	**	0.003	0.972	0.004	11+10+10	nested-ANOVA (random factor=estrous cycle)
OFNO test	NO-Mov.freq	Frequency	365.82 ± 23.57	423.4 ± 34.16	479.7 ± 34.16	n.s.	**	n.s.	0.104	0.003	0.119	11+10+10	nested-ANOVA (random factor=estrous cycle)
OFNO test	NO-Mov.mean	Duration [s]	0.55 ± 0.04	0.38 ± 0.05	0.41 ± 0.05	**	*	n.s.	0.005	0.021	0.566	11+10+10	nested-ANOVA (random factor=estrous cycle)
OFNO test	NO-NotMov.Dur	Duration [s]	102.23 ± 9.32	145.56 ± 12.74	104.07 ± 12.6	**	n.s.	**	0.002	0.885	0.003	11+10+10	nested-ANOVA (random factor=estrous cycle)
OFNO test	NO-NotMov.DurP	Duration [%]	34.75 ± 3.16	48.74 ± 4.33	34.9 ± 4.28	**	n.s.	**	0.003	0.972	0.004	11+10+10	nested-ANOVA (random factor=estrous cycle)
OFNO test	NO-NotMov.freq	Frequency	366.18 ± 23.61	423.7 ± 34.22	479.8 ± 34.22	n.s.	**	n.s.	0.105	0.003	0.121	11+10+10	nested-ANOVA (random factor=estrous cycle)
OFNO test	NO-NotMov.mean	Duration [s]	0.27 ± 0.03	0.37 ± 0.04	0.22 ± 0.04	*	n.s.	***	0.017	0.221	0.001	11+10+10	nested-ANOVA (random factor=estrous cycle)
OFNO test	NO-vel	Velocity [cm/s]	9.09 ± 0.67	6.76 ± 0.97	7.17 ± 0.97	*	º	n.s.	0.023	0.058	0.679	11+10+10	nested-ANOVA (random factor=estrous cycle)
OFNO test	NO-wall.Dur	Duration [s]	195.62 ± 18.8	254.53 ± 20.99	191.96 ± 20.43	**	n.s.	**	0.009	0.859	0.005	11+10+10	nested-ANOVA (random factor=estrous cycle)
OFNO test	NO-wall.DurP	Duration [%]	66.54 ± 6.38	85.35 ± 7.23	64.25 ± 7.04	*	n.s.	**	0.015	0.748	0.006	11+10+10	nested-ANOVA (random factor=estrous cycle)
OFNO test	NO-wall.freq	Frequency	19.18 ± 2.85	8.8 ± 4.13	20.2 ± 4.13	*	n.s.	*	0.018	0.807	0.012	11+10+10	nested-ANOVA (random factor=estrous cycle)
OFNO test	NO-wall.latency	Latency [s]	0.58 ± 1.41	2.17 ± 1.94	1.78 ± 1.92	n.s.	n.s.	n.s.	0.421	0.537	0.845	11+10+10	nested-ANOVA (random factor=estrous cycle)
OFNO test	NO-wall.mean	Duration [s]	16.44 ± 3.2	29.39 ± 4.63	12.32 ± 4.63	**	n.s.	**	0.01	0.382	0.001	11+10+10	nested-ANOVA (random factor=estrous cycle)
OFNO test	OF-center.Dur	Duration [s]	17.06 ± 3.73	21.56 ± 5.17	17.75 ± 5.28	n.s.	n.s.	n.s.	0.391	0.898	0.466	11+10+10	nested-ANOVA (random factor=estrous cycle)
OFNO test	OF-center.DurP	Duration [%]	2.84 ± 0.62	3.59 ± 0.86	2.96 ± 0.88	n.s.	n.s.	n.s.	0.391	0.898	0.466	11+10+10	nested-ANOVA (random factor=estrous cycle)
OFNO test	OF-center.freq	Frequency	12.91 ± 1.35	13.42 ± 1.87	10.45 ± 1.91	n.s.	n.s.	n.s.	0.788	0.21	0.125	11+10+10	nested-ANOVA (random factor=estrous cycle)
OFNO test	OF-center.latency	Latency [s]	73.03 ± 18.86	72.54 ± 25.51	102.97 ± 25.91	n.s.	n.s.	n.s.	0.985	0.257	0.237	11+10+10	nested-ANOVA (random factor=estrous cycle)
OFNO test	OF-center.mean	Duration [s]	1.38 ± 0.19	1.53 ± 0.26	1.57 ± 0.27	n.s.	n.s.	n.s.	0.596	0.497	0.868	11+10+10	nested-ANOVA (random factor=estrous cycle)
OFNO test	OF-distM	Distance [m]	69.81 ± 3.03	69.25 ± 4.19	58.57 ± 4.28	n.s.	*	*	0.896	0.014	0.016	11+10+10	nested-ANOVA (random factor=estrous cycle)
OFNO test	OF-Head2centerDurP	Duration [%]	9.89 ± 3.18	14.04 ± 4.4	6.87 ± 4.49	n.s.	n.s.	n.s.	0.354	0.507	0.114	11+10+10	nested-ANOVA (random factor=estrous cycle)
OFNO test	OF-intermedia.Dur	Duration [s]	163.71 ± 23.49	149.87 ± 32.52	179.8 ± 33.21	n.s.	n.s.	n.s.	0.674	0.632	0.365	11+10+10	nested-ANOVA (random factor=estrous cycle)
OFNO test	OF-intermedia.DurP	Duration [%]	27.28 ± 3.91	24.98 ± 5.42	29.96 ± 5.54	n.s.	n.s.	n.s.	0.674	0.632	0.365	11+10+10	nested-ANOVA (random factor=estrous cycle)
OFNO test	OF-intermedia.freq	Frequency	68.27 ± 6.13	59.58 ± 8.48	56.73 ± 8.66	n.s.	n.s.	n.s.	0.314	0.193	0.739	11+10+10	nested-ANOVA (random factor=estrous cycle)
OFNO test	OF-intermedia.latency	Latency [s]	14.24 ± 5.9	12.73 ± 8.1	17.02 ± 8.26	n.s.	n.s.	n.s.	0.853	0.739	0.598	11+10+10	nested-ANOVA (random factor=estrous cycle)
OFNO test	OF-intermedia.mean	Duration [s]	2.31 ± 0.31	2.54 ± 0.37	3.19 ± 0.37	n.s.	*	º	0.545	0.025	0.078	11+10+10	nested-ANOVA (random factor=estrous cycle)
OFNO test	OF-Mov.Dur	Duration [s]	485.39 ± 7.39	475.18 ± 10.22	461.06 ± 10.44	n.s.	*	n.s.	0.326	0.027	0.178	11+10+10	nested-ANOVA (random factor=estrous cycle)
OFNO test	OF-Mov.DurP	Duration [%]	80.89 ± 1.23	79.19 ± 1.7	76.83 ± 1.74	n.s.	*	n.s.	0.327	0.027	0.178	11+10+10	nested-ANOVA (random factor=estrous cycle)
OFNO test	OF-Mov.freq	Frequency	609.47 ± 25.39	653.77 ± 34.69	750.33 ± 35.3	n.s.	***	**	0.212	0	0.009	11+10+10	nested-ANOVA (random factor=estrous cycle)
OFNO test	OF-Mov.mean	Duration [s]	0.81 ± 0.03	0.74 ± 0.05	0.62 ± 0.05	n.s.	***	*	0.141	0.001	0.019	11+10+10	nested-ANOVA (random factor=estrous cycle)
OFNO test	OF-NotMov.Dur	Duration [s]	114.63 ± 7.38	124.82 ± 10.22	138.97 ± 10.44	n.s.	*	n.s.	0.327	0.027	0.177	11+10+10	nested-ANOVA (random factor=estrous cycle)
OFNO test	OF-NotMov.DurP	Duration [%]	19.1 ± 1.23	20.8 ± 1.7	23.16 ± 1.74	n.s.	*	n.s.	0.327	0.027	0.177	11+10+10	nested-ANOVA (random factor=estrous cycle)
OFNO test	OF-NotMov.freq	Frequency	608.74 ± 25.38	653.18 ± 34.68	750.06 ± 35.29	n.s.	***	**	0.21	0	0.009	11+10+10	nested-ANOVA (random factor=estrous cycle)
OFNO test	OF-NotMov.mean	Duration [s]	0.19 ± 0.01	0.19 ± 0.01	0.19 ± 0.01	n.s.	n.s.	n.s.	0.826	0.805	0.637	11+10+10	nested-ANOVA (random factor=estrous cycle)
OFNO test	OF-vel	Velocity [cm/s]	11.63 ± 0.5	11.54 ± 0.7	9.76 ± 0.71	n.s.	*	*	0.897	0.014	0.016	11+10+10	nested-ANOVA (random factor=estrous cycle)
OFNO test	OF-wall.Dur	Duration [s]	419.29 ± 23.04	428.62 ± 31.9	402.52 ± 32.59	n.s.	n.s.	n.s.	0.772	0.611	0.42	11+10+10	nested-ANOVA (random factor=estrous cycle)
OFNO test	OF-wall.DurP	Duration [%]	69.88 ± 3.84	71.43 ± 5.32	67.08 ± 5.43	n.s.	n.s.	n.s.	0.772	0.611	0.42	11+10+10	nested-ANOVA (random factor=estrous cycle)
OFNO test	OF-wall.freq	Frequency	56 ± 5.9	46.75 ± 8.16	47 ± 8.34	n.s.	n.s.	n.s.	0.266	0.289	0.976	11+10+10	nested-ANOVA (random factor=estrous cycle)
OFNO test	OF-wall.latency	Latency [s]	-0.07 ± 1.31	0.83 ± 1.47	2.14 ± 1.46	n.s.	n.s.	n.s.	0.546	0.141	0.353	11+10+10	nested-ANOVA (random factor=estrous cycle)
OFNO test	OF-wall.mean	Duration [s]	10.01 ± 1.59	10.21 ± 2.21	9.89 ± 2.25	n.s.	n.s.	n.s.	0.929	0.957	0.885	11+10+10	nested-ANOVA (random factor=estrous cycle)
Y-maze spont. alt. test	alternationP	Duration [s]	51.28 ± 3.21	51.56 ± 4.54	48.53 ± 4.64	n.s.	n.s.	n.s.	0.952	0.558	0.52	12+12+11	nested-ANOVA (random factor=estrous cycle)
Y-maze spont. alt. test	distM	Distance [m]	34.07 ± 1.9	34.47 ± 2.54	27.56 ± 2.59	n.s.	*	*	0.877	0.018	0.013	12+12+11	nested-ANOVA (random factor=estrous cycle)
Y-maze spont. alt. test	entries	Duration [s]	50.67 ± 4.18	50.42 ± 5.92	39.91 ± 6.05	n.s.	º	º	0.967	0.086	0.093	12+12+11	nested-ANOVA (random factor=estrous cycle)
Y-maze spont. alt. test	Mov.Dur	Duration [s]	321.73 ± 9.85	332.3 ± 13.93	304.75 ± 14.24	n.s.	n.s.	º	0.454	0.242	0.063	12+12+11	nested-ANOVA (random factor=estrous cycle)
Y-maze spont. alt. test	Mov.DurP	Duration [%]	67.18 ± 2.08	69.34 ± 2.94	63.66 ± 3.01	n.s.	n.s.	º	0.468	0.251	0.069	12+12+11	nested-ANOVA (random factor=estrous cycle)
Y-maze spont. alt. test	vel	Velocity [cm/s]	7.11 ± 0.41	7.2 ± 0.54	5.75 ± 0.55	n.s.	*	*	0.875	0.018	0.013	12+12+11	nested-ANOVA (random factor=estrous cycle)
